# Supplementary material for: Dietary starch to lipid ratios influence growth performance, nutrient utilisation and carcass traits in broiler chickens offered diets with different energy densities
Source: PLoS One. 2018 Oct 10;13(10):e0205272. doi: 10.1371/journal.pone.0205272 (PMC6179292; doi:10.1371/journal.pone.0205272)
Supplement: S1 Table — (XLSX) [file pone.0205272.s001.xlsx]

## Sheet: summary
Cage	Trt	Protein (g/kg)	Lipid	Starch	S:F	Energy	WG	FI	FCR	Protein digetsibility Jejunum	Protein digetsibility ileum	Starch digetsibility Jejunum	Starch digetsibility ileum	AME	ME:GE	N retention	ExcretaMoisture	AMEn	wate intake ml/bird/day	Carcass wt	yield	Carcass Energy	Carcass protein DM	Carcass fat (calculated)	Carcass DM	Carcass protein (as-is)	Carcass lipid (as-is)
1	8	202	76	296	4.47905	12.3725	1463.5	2127.33	1.45359	0.658804	0.835599	0.982416	0.984437	15.053	0.744673	67.9268	68.8063	14.2487	366.667	1558.1	89.323	25.8432	58.21	26.9316	38.6137	22.477	10.3993
2	2	204	26	335	14.3891	11.25	1467.83	2218.33	1.5113	0.619505	0.824182	0.947417	0.979896	13.4866	0.729444	68.0448	70.9677	12.6115	381.667	1583.4	89.7876	25.448	59.96	25.3631	37.7231	22.6188	9.56777
3	6	203	31	374	14.3891	12.3725	1646.67	2305.83	1.4003	0.77083	0.876744	0.935857	0.977536	16.8243	0.869504	81.6638	73.5401	15.8309	263.333	1599.8	89.3743	26.3479	57.06	28.9343	40.1744	22.9235	11.6242
4	9	214	29	414	19.9781	13.5	1676.17	2222	1.32564	0.809078	0.871381	0.976967	0.985329	14.5102	0.787446	67.4489	65.3727	13.6052	320	1714.35	91.1888	25.8426	58.975	26.9291	37.5473	22.1435	10.1112
5	4	188	73	276	4.47905	11.25	1374.17	2197.83	1.59939	0.766671	0.823265	0.966834	0.978673	12.5956	0.660124	68.1825	60.2564	11.8344	315	1473.25	90.3172	25.5588	55.625	25.8028	39.2632	21.8402	10.131
6	10	221	36	404	14.3891	13.5	1530.17	2116.83	1.3834	0.81175	0.887732	0.961614	0.984112	15.0552	0.836531	73.8922	50	14.2116	183.333	1498.8	90.9072	25.9959	58.805	27.5377	39.7497	23.3748	10.9462
7	7	202	52	350	7.54374	12.3725	1509.8	1981.17	1.3122	0.763771	0.855591	0.950668	0.9594	14.2729	0.743819	68.3086	57.7381	13.6583	250	1429.1	90.2818	25.2835	57.745	24.7106	38.3269	22.1319	9.4708
8	11	205	63	376	7.54374	13.5	1795.5	2313.5	1.2885	0.792521	0.870844	0.967192	0.979226	16.1798	0.821074	69.893	68.2353	15.2276	346.667	1743.05	90.6128	27.8335	54.645	34.8296	41.1005	22.4593	14.3151
9	12	219	75	314	4.47905	13.5	1725.17	2178	1.26249	0.778086	0.873417	0.931789	0.946774	15.7785	0.788078	68.1661	60.9121	14.8824	316.667	1650.15	90.7324	24.7012	57.21	22.3997	38.8682	22.2365	8.70636
10	5	194	26	389	19.9781	12.3725	1736.83	2406	1.38528	0.737757	0.871976	0.981867	0.979505	14.4617	0.769214	72.7263	63.7997	13.5008	316.667	1791.1	90.1414	26.128	56.645	28.0617	38.2538	21.6689	10.7347
11	1	184	27	359	19.9781	11.25	1647.17	2493.83	1.51401	0.687516	0.829015	0.954997	0.969889	13.5693	0.739542	73.3561	65.3041	12.5589	383.333	1565.2	89.4275	26.8255	56.57	30.8298	38.4633	21.7587	11.8581
12	3	198	39	306	7.54374	11.25	1460	2266.65	1.5525	0.708934	0.790621	0.894386	0.935611	13.6176	0.720486	66.3399	65.02	12.9472	336.667	1555.35	89.4477	26.0729	61.17	27.8431	37.5145	22.9476	10.4452
13	11	205	63	376	7.54374	13.5	1558.17	1980.5	1.27105	0.76603	0.87635	0.972308	0.980506	16.1976	0.821978	75.191	67.7188	15.2228	323.333	1588.65	88.8278	25.2257	56.39	24.481	40.2139	22.6766	9.84476
14	3	198	39	306	7.54374	11.25	1464.67	2227.33	1.52071	0.682892	0.829227	0.960831	0.965662	13.7758	0.728856	67.1115	67.9574	12.9273	366.667	1518.35	90.3537	25.8096	58.58	26.7982	38.2275	22.3937	10.2443
15	12	219	75	314	4.47905	13.5	1557.17	2017.5	1.29562	0.814094	0.850162	0.951806	0.955537	16.1223	0.80525	65.3529	65.5446	15.5111	248.333	1616.05	90.8327	24.8718	60.49	23.0766	38.163	23.0848	8.80674
16	10	221	36	404	14.3891	13.5	1715	2182.89	1.27282	0.812068	0.87236	0.925229	0.978799	14.9414	0.83021	72.96	70.7581	14.0783	283.333	1667	90.8519	26.3664	56.29	29.0076	40.9855	23.0707	11.8889
17	8	202	76	296	4.47905	12.3725	1423.83	2017	1.4166	0.75053	0.814515	0.955219	0.973122	15.0899	0.746501	68.0091	64.1192	14.2983	316.667	1426.1	89.0167	25.2364	58.085	24.5236	39.0254	22.6679	9.57044
18	5	194	26	389	19.9781	12.3725	1575.17	2161.5	1.37224	0.795274	0.885838	0.968209	0.984117	14.7438	0.784221	75.1715	64.2757	13.789	316.667	1812.15	91.1544	26.1311	59.02	28.074	39.2498	23.1652	11.019
19	4	188	73	276	4.47905	11.25	1444.67	2202.83	1.5248	0.70285	0.826391	0.930265	0.967938	13.7659	0.721457	69.6465	59.2795	12.7958	381.667	1377.55	89.3212	25.3761	56.025	25.0781	40.0193	22.4208	10.0361
20	6	203	31	374	14.3891	12.3725	1569.33	2187.83	1.39412	0.699966	0.829223	0.949673	0.980933	15.1946	0.785278	72.2867	70.6016	14.2183	381.667	1501.15	88.89	25.3052	57.755	24.7966	40.3792	23.321	10.0127
21	2	204	26	335	14.3891	11.25	1551	2353.72	1.51755	0.735924	0.853488	0.909784	0.974201	13.4772	0.728933	69.6669	65.6177	12.6077	346.667	1564.65	89.8448	24.6424	52.435	22.1664	41.1571	21.5807	9.12307
22	7	202	52	350	7.54374	12.3725	1654.33	2299.83	1.39019	0.749573	0.844911	0.930506	0.958894	14.5471	0.758105	67.7989	67.1756	13.6532	346.667	1718.4	90.4676	25.1904	55.22	24.3409	40.6948	22.4717	9.90548
23	9	214	29	414	19.9781	13.5	1739.83	2272.33	1.30606	0.73965	0.886725	0.954747	0.98567	15.0333	0.815832	74.885	63.84	13.9462	323.333	1689.2	91.0185	25.6416	59.33	26.1317	38.8583	23.0546	10.1543
24	1	184	27	359	19.9781	11.25	1653.5	2553	1.544	0.714231	0.857564	0.86063	0.984905	13.6668	0.744858	70.2549	66.3968	12.7316	383.333	1551.95	90.5968	28.3879	58.365	37.0296	40.5362	23.6589	15.0104
25	12	219	75	314	4.47905	13.5	1594.5	2057	1.29006	0.777868	0.87445	0.955759	0.964447	15.7708	0.787695	70.4027	68.4145	14.7813	356.667	1415.95	91.081	24.4797	57.07	21.5209	39.9715	22.8117	8.60224
26	3	198	39	306	7.54374	11.25	1598.33	2441.5	1.52753	0.676904	0.799056	0.907537	0.941437	13.6868	0.724149	63.0993	69.8302	12.7318	426.667	1546.3	89.6418	24.8031	58.67	22.8042	39.8775	23.3961	9.09373
27	1	184	27	359	19.9781	11.25	1681	2557.17	1.52122	0.710886	0.856922	0.848318	0.98756	13.5108	0.736356	70.1664	62.9	12.4886	370	1685.2	90.0595	26.3928	56.45	29.1124	40.4122	22.8127	11.765
28	10	221	36	404	14.3891	13.5	1628.17	2055.67	1.26257	0.781923	0.875873	0.982945	0.9736	14.8601	0.825694	70.8534	64.0489	13.8536	320	1736.6	90.4995	25.7349	54.18	26.5017	41.3076	22.3804	10.9472
29	8	202	76	296	4.47905	12.3725	1480.17	1999.67	1.35097	0.78306	0.842988	0.892443	0.977827	15.2861	0.756206	71.7568	67.1574	14.4119	353.333	1511.3	90.2753	24.606	57.005	22.0222	38.2826	21.823	8.43066
30	2	204	26	335	14.3891	11.25	1627	2513.52	1.54488	0.758887	0.8464	0.886139	0.975959	13.8906	0.751295	69.9224	64.0625	12.963	366.667	1593.05	89.2101	25.0523	59.615	23.793	39.0802	23.2977	9.29834
31	7	202	52	350	7.54374	12.3725	1600.17	2208.17	1.37996	0.71133	0.824972	0.958584	0.961641	14.7677	0.769606	70.0855	67.0116	13.9382	350	1619.3	89.6253	25.1583	57.635	24.2138	39.5758	22.8095	9.5828
32	11	205	63	376	7.54374	13.5	1719.5	2246.17	1.30629	0.782654	0.870843	0.916603	0.983449	16.051	0.814541	74.0923	72.9988	15.079	383.333	1753.15	90.9224	25.3179	56.12	24.8469	40.7802	22.8858	10.1326
33	9	214	29	414	19.9781	13.5	1582.83	2125.67	1.34295	0.773403	0.863514	0.985813	0.9682	13.1599	0.714165	52.4438	72.5032	12.7059	260	1673.9	91.4914	25.5019	55.81	25.5774	40.9074	22.8304	10.463
34	6	203	31	374	14.3891	12.3725	1587.83	2003.17	1.26157	0.766369	0.865529	0.891336	0.976822				67.5353		396.667	1659.5	90.1697	24.2595	57.1	20.6471	40.2348	22.9741	8.30733
35	5	194	26	389	19.9781	12.3725	1743.83	2455	1.40782	0.704222	0.847676	0.971212	0.989454	14.2635	0.758671	67.6045	63.1887	13.3757	323.333	1803.1	91.4135	26.5039	59.295	29.5534	38.3547	22.7424	11.3351
36	4	188	73	276	4.47905	11.25	1309.67	2057.33	1.57088	0.71203	0.778831	0.974936	0.988495	12.8841	0.675242	63.2004	64.965	12.159	373.333	1408.55	89.1938	25.9411	57.21	27.3201	38.0894	21.7909	10.406
37	6	203	31	374	14.3891	12.3725	1679.5	2523.67	1.50263	0.759422	0.843571	0.932658	0.97828	17.3123	0.894724	85.3857	71.0251	14.9096	366.667	1688	89.1602	25.1883	56.845	24.3329	39.9994	22.7376	9.73302
38	3	198	39	306	7.54374	11.25	1516.33	2309.67	1.52319	0.637194	0.803272	0.839773	0.922583	13.6835	0.723974	67.1992	67.2559	12.6891	450	1561	90.1316	25.0223	54.525	23.674	38.4268	20.9522	9.09717
39	10	221	36	404	14.3891	13.5	1813.6	2264.17	1.24844	0.777902	0.865594	0.946576	0.981112	14.8695	0.826215	72.8569	62.2881	13.9521	273.333	1809.8	90.6624	26.4069	57.17	29.1683	38.9051	22.242	11.3479
40	5	194	26	389	19.9781	12.3725	1565	2199.67	1.40554	0.790116	0.877041	0.960852	0.985224	14.9975	0.797715	88.6571	70.5536	13.8744	363.333	1602.9	90.8212	24.3244	57.995	20.9047	40.3696	23.4124	8.43913
41	8	202	76	296	4.47905	12.3725	1597.5	2189.33	1.37047	0.703672	0.829197	0.943565	0.974023	15.094	0.746706	66.6469	66.1926	14.2247	383.333	1510.15	89.4701	27.722	56.61	34.3871	37.6208	21.2971	12.9367
42	4	188	73	276	4.47905	11.25	1265	1933.83	1.52872	0.737568	0.823253	0.939534	0.974566	13.1879	0.691165	71.0257	62.685	12.331	370	1302.35	89.6093	25.5333	58.855	25.7019	40.5546	23.8684	10.4233
43	2	204	26	335	14.3891	11.25	1509.17	2291	1.51806	0.684516	0.830499	0.934705	0.96601	13.8418	0.748658	70.3333	69.0559	12.7532	416.667	1515.15	90.1336	24.6415	60.435	22.1628	38.4118	23.2142	8.51313
44	12	219	75	314	4.47905	13.5	1738.33	2200.17	1.26568	0.798505	0.870634	0.923292	0.974011	15.736	0.785953	68.2453	71.5392	14.6998	423.333	1811.65	89.9563	23.5319	56.895	17.7595	38.8514	22.1045	6.89982
45	7	202	52	350	7.54374	12.3725	1649.17	2332	1.41405	0.664575	0.824698	0.951156	0.979782	14.3453	0.747591	71.195	66.5208	13.3427	350	1572.2	90.4917	26.0598	61.35	27.791	38.1478	23.4037	10.6017
46	1	184	27	359	19.9781	11.25	1599.33	2413.5	1.50907	0.750947	0.858025	0.959915	0.982681	13.6321	0.742967	74.0107	73.4854	12.484	533.333	1592.95	89.8839	27.4613	58.08	33.3528	39.3223	22.8384	13.1151
47	9	214	29	414	19.9781	13.5	1690.17	2261.67	1.33813	0.904782	0.887107	0.987155	0.981698	14.6034	0.792501	70.2029	65.9517	13.5553	353.333	1613.85	90.1815	25.2665	57.445	24.6429	40.6295	23.3396	10.0123
48	11	205	63	376	7.54374	13.5	1659	2177.17	1.31234	0.787195	0.882016	0.978756	0.989046	15.6791	0.795667	69.7704	71.8263	14.7337	343.333	1806.2	89.9341	26.1097	55.69	27.989	39.3402	21.9085	11.0109
